# Supplementary material for: rGREAT: an R/bioconductor package for functional enrichment on genomic regions
Source: Bioinformatics. 2022 Nov 17;39(1):btac745. doi: 10.1093/bioinformatics/btac745 (PMC9805586; doi:10.1093/bioinformatics/btac745)
Supplement: btac745_Supplementary_Data [file btac745_supplementary_data.zip]

Archive with 5 entries (4 files):
- btac745_Supplementary_Data/
- btac745_Supplementary_Data/suppl1_use_background.zip
- btac745_Supplementary_Data/suppl2_compare_GO.zip
- btac745_Supplementary_Data/suppl3_compare_online_and_local.zip
- btac745_Supplementary_Data/suppl4_compare_tss.zip
